# Supplementary material for: Analysis of the composition and function of rhizosphere microbial communities in plants with tobacco bacterial wilt disease and healthy plants
Source: Microbiol Spectr. 2024 Oct 29;12(12):e00559-24. doi: 10.1128/spectrum.00559-24 (PMC11622736; doi:10.1128/spectrum.00559-24)
Supplement: Table S1 — Annotated results of viruses in rhizosphere soil of healthy and diseased plants. [file spectrum.00559-24-s0002.xlsx]

## Sheet: Sheet1
Table S1 Annotated results of viruses in rhizosphere soil of healthy and diseased plants
species	Diseased-plant rhizosphere soil	Healthy-plants rhizosphere soil
g__Alphabaculovirus;s__Lonomiaobliqua multiple nucleopolyhedrovirus	0	1.56e-06
g__Barnyardvirus;s__Mycobacterium virus Predator	1.78e-06	0
g__Bcep22virus;s__Burkholderia virus Bcep22	4.22e-05	1.61e-07
g__Bcep22virus;s__Burkholderia virus Bcepil02	1.5e-06	0
g__Bcep22virus;s__Burkholderia virus Bcepmigl	6.68e-06	0
g__Bcep22virus;s__Burkholderia virus DC1	7.54e-06	0
g__Bcep78virus;s__Burkholderia virus Bcep1	0	1.76e-06
g__Bcep78virus;s__Xanthomonas virus OP2	1.12e-05	0
g__Bxz1virus;s__Mycobacterium virus Bxz1	0	1.77e-06
g__Catovirus;s__Catovirus CTV1	0	2.07e-06
g__Che8virus;s__Mycobacterium virus Tweety	0	1.19e-06
g__Coopervirus;s__Mycobacterium virus Vincenzo	0	8.04e-06
g__Cp51virus;s__Bacillus virus CP51	0	1.5e-06
g__Cr3virus;s__Cronobacter virus CR9	1.48e-05	0
g__Gaiavirus;s__Mycobacterium virus Gaia	0	2.97e-06
g__Hapunavirus;s__Vibrio virus VP882	2.13e-06	0
g__Jwxvirus;s__Achromobacter virus 83-24	0	1.88e-06
g__Klosneuvirus;s__Klosneuvirus KNV1	2.6e-06	0
g__Msw3virus;s__Edwardsiella virus PEi21	0	1.88e-06
g__N4virus;s__Achromobacter phage phiAxp-3	8.89e-07	0
g__N4virus;s__Salmonella phage FSL SP-058	1.41e-06	0
g__Nonanavirus;s__Salmonella virus 9NA	0	1.88e-06
g__Np1virus;s__Pseudomonas virus NP1	1.27e-05	0
g__Orthopneumovirus;s__Human orthopneumovirus	1.84e-06	3.73e-06
g__Pbunavirus;s__Burkholderia virus BcepF1	2.11e-06	0
g__Phieco32virus;s__Escherichia virus Septima11	1.58e-05	0
g__Phikzvirus;s__Pseudomonas phage 201phi2-1	1.55e-05	2.51e-06
g__Se1virus;s__Salmonella virus SSE121	2.8e-06	0
g__Solendovirus;s__Tobacco vein clearing virus	1.52e-05	4.75e-05
g__Tectivirus;s__Salmonella virus PRD1	5.4e-05	0
g__Tungrovirus;s__Rice tungro bacilliform virus	2.2e-07	3.98e-06
g__Unclassified;s__Achromobacter phage phiAxp-2	1.26e-05	0
g__Unclassified;s__Aeromonas phage phiA8-29	1.04e-06	0
g__Unclassified;s__Agrobacterium phage 7-7-1	0	2.46e-06
g__Unclassified;s__Aphanizomenon phage vB_AphaS-CL131	0	8.53e-07
g__Unclassified;s__Aureococcusanophagefferens virus	1.07e-06	0
g__Unclassified;s__Bacillus phage SP-10	3.3e-06	0
g__Unclassified;s__Bacillus virus G	2.8e-06	2.96e-06
g__Unclassified;s__Burkholderia phage AH2	1.78e-05	0
g__Unclassified;s__Burkholderia phage BcepB1A	3.18e-06	4.88e-06
g__Unclassified;s__Caulobacter phage CcrColossus	0	2.94e-06
g__Unclassified;s__Caulobacter phage Cr30	1.19e-06	4.93e-06
g__Unclassified;s__Celeribacter phage P12053L	8.74e-07	0
g__Unclassified;s__Cellulophaga phage phi14:2	1.71e-06	0
g__Unclassified;s__Cellulophaga phage phi18:3	2.08e-06	0
g__Unclassified;s__Cellulophaga phage phi19:1	1.07e-06	0
g__Unclassified;s__Cellulophaga phage phi19:3	2.69e-06	0
g__Unclassified;s__Citrobacter phage CR44b	1.34e-06	0
g__Unclassified;s__Clavibacter phage CN1A	9.21e-07	0
g__Unclassified;s__Cronobacter phage S13	3.52e-06	0
g__Unclassified;s__Cronobacter phage vB_CsaM_GAP32	3.19e-06	0
g__Unclassified;s__Dickeya phage BF25_12	1.66e-06	0
g__Unclassified;s__Dinoroseobacter phage vB_DshS-R5C	1.32e-06	0
g__Unclassified;s__EBPR podovirus 1	0	1.73e-06
g__Unclassified;s__EBPR siphovirus 3	0	2.53e-06
g__Unclassified;s__Enterobacter phage Enc34	8.02e-06	0
g__Unclassified;s__Enterobacter phage phiEap-2	9.05e-07	0
g__Unclassified;s__Erwinia phage vB_EamM_Yoloswag	9.1e-07	0
g__Unclassified;s__Erythrobacter phage vB_EliS_R6L	1.49e-06	0
g__Unclassified;s__Escherichia phage ECML-117	2.01e-06	1.77e-06
g__Unclassified;s__Escherichia phage phAPEC8	1.13e-05	0
g__Unclassified;s__Flavobacterium phage FL-1	3.47e-06	3.58e-06
g__Unclassified;s__Freshwater phage uvFW-CGR-AMD-COM-C455	5.52e-06	0
g__Unclassified;s__Gordonia phage GMA2	8.41e-07	0
g__Unclassified;s__Gordonia phage GMA6	0	2.55e-06
g__Unclassified;s__Gordonia phage Kabluna	0	2.34e-06
g__Unclassified;s__Gordonia phage Patio	0	8.84e-07
g__Unclassified;s__Gordonia phage Terapin	3.27e-06	0
g__Unclassified;s__Gordonia phage Yvonnetastic	0	2.29e-06
g__Unclassified;s__Halovirus HVTV-1	1.06e-06	0
g__Unclassified;s__Human endogenous retrovirus W	1.01e-06	2.01e-06
g__Unclassified;s__Hydrogenobaculum phage 1	1.85e-06	1.73e-06
g__Unclassified;s__Klebsiella phage KPN U2874	1.32e-06	0
g__Unclassified;s__Klebsiella phage YMC16_01_N133_KPN_BP	1.67e-06	0
g__Unclassified;s__Mycobacterium phage Fortunato	0	7.57e-06
g__Unclassified;s__Mycobacterium phage Tonenili	0	2.04e-06
g__Unclassified;s__Myxococcus phage Mx8	9.61e-06	1.83e-05
g__Unclassified;s__Nitrincola phage 1M3-16	1.33e-05	0
g__Unclassified;s__Pectobacterium phage CBB	8.15e-06	0
g__Unclassified;s__Phormidium phage MIS-PhV1A	1.46e-06	0
g__Unclassified;s__Providencia phage Redjac	2.9e-06	0
g__Unclassified;s__Pseudoalteromonas phage PHS21	1.08e-06	0
g__Unclassified;s__Pseudoalteromonas phage vB_PspS-H6_1	0	2.3e-06
g__Unclassified;s__Pseudomonas phage PA11	1.98e-06	0
g__Unclassified;s__Pseudomonas phage pf16	1.32e-06	0
g__Unclassified;s__Pseudomonas phage phiPMW	7.11e-05	0
g__Unclassified;s__Pseudomonas phage phiPsa374	1.2e-05	0
g__Unclassified;s__Pseudomonas phage tabernarius	4.14e-06	0
g__Unclassified;s__Pseudomonas phage ventosus	6.08e-05	8.45e-08
g__Rslunavirus;s__Ralstonia virus RSL1	4.12e-06	0
g__Unclassified;s__Ralstonia phage DU_RP_I	0	3.95e-06
g__Unclassified;s__Ralstonia phage DU_RP_II	0.000201	6.5e-06
g__Unclassified;s__Ralstonia phage RSK1	0.000714	1.15e-07
g__Unclassified;s__Ralstonia phage RSP15	1.09e-05	0
g__Unclassified;s__Rhizobium phage vB_RleS_L338C	2.04e-06	0
g__Unclassified;s__Rhodococcus phage E3	0	1.17e-05
g__Unclassified;s__Rhodococcus phage Toil	7.82e-06	2.49e-07
g__Unclassified;s__Rhodoferax phage P26218	1.43e-06	2.74e-06
g__Unclassified;s__Salicola phage SCTP-2	1.5e-05	0
g__Unclassified;s__Serratia phage BF	4.93e-06	0
g__Unclassified;s__Shewanella phage SppYZU01	2.7e-07	2.07e-05
g__Unclassified;s__Sinorhizobium phage HMSP1-Susan	0	4.35e-06
g__Unclassified;s__Streptomyces phage BRock	0.000292	2.4e-05
g__Unclassified;s__Streptomyces phage DrGrey	0	1.64e-06
g__Unclassified;s__Streptomyces phage Immanuel3	0	6.46e-06
g__Unclassified;s__Streptomyces phage Joe	2.64e-06	0
g__Unclassified;s__Streptomyces phage Scap1	6.14e-07	1.53e-06
g__Unclassified;s__Streptomyces phage WRightOn	1.43e-06	5.21e-06
g__Unclassified;s__Streptomyces phage Xkcd426	0	3.95e-06
g__Unclassified;s__Synechococcus phage S-CBS3	0	2.14e-06
g__Unclassified;s__Synechococcus phage S-CBS4	1.61e-06	1.23e-06
g__Unclassified;s__Synechococcus virus S-ESS1	1.35e-06	2.39e-07
g__Unclassified;s__Tetraselmisviridis virus S20	0	3.95e-06
g__Unclassified;s__Thermoanaerobacterium phage THSA-485A	2.96e-06	2.05e-06
g__Unclassified;s__TM7 phage DolZOral124_53_65	7.19e-06	0
g__Unclassified;s__uncultured marine virus	0	7.8e-06
g__Unclassified;s__uncultured Mediterranean phage	1.67e-06	0
g__Unclassified;s__uncultured Mediterranean phage uvDeep-CGR0-KM14-C182	8.94e-07	0
g__Unclassified;s__uncultured Mediterranean phage uvDeep-CGR2-AD10-C281	0	9.76e-06
g__Unclassified;s__uncultured Mediterranean phage uvDeep-CGR2-AD3-C191	0	5.22e-06
g__Unclassified;s__uncultured Mediterranean phage uvDeep-CGR2-AD3-C76	0	1.46e-06
g__Unclassified;s__uncultured Mediterranean phage uvDeep-CGR2-KM24-C26	2.22e-06	9.85e-07
g__Unclassified;s__uncultured Mediterranean phage uvMED	3.98e-05	7.38e-05
g__Unclassified;s__uncultured virus	7.29e-06	1.7e-06
g__Unclassified;s__Vibrio phage 1	1.24e-06	0
g__Unclassified;s__Vibrio phage RYC	1.35e-05	0
g__Unclassified;s__Vibrio phage vB_VhaS-a	1.72e-06	0
g__Unclassified;s__Vibrio phage vB_VspS_VS-ABTNL-3	4.48e-06	1.66e-05
g__Unclassified;s__Vibrio phage VpKK5	2.31e-06	0
g__Unclassified;s__Vibrio phage VvAW1	9.21e-07	0
g__Unclassified;s__Vibrio virus VpV262	0	2.46e-06
g__Unclassified;s__Virus Rctr197k	3.4e-06	0
g__Unclassified;s__Virus Rctr41k	0	1.28e-06
g__Unclassified;s__Virus Rctr71	1.07e-06	3.29e-06
g__Unclassified;s__Xanthomonas phage XacN1	1.26e-05	2.63e-06
g__Unclassified;s__Xanthomonas phage Xp15	8.56e-07	8e-06
g__Unclassified;s__Xylella phage Salvo	6.58e-05	0
g__Unclassified;s__Xylella phage Sano	8.63e-06	0
g__Yuavirus;s__Alphaproteobacteria virus phiJl001	2.42e-06	0
